# Supplementary material for: A Recyclable Magnetic Aminated Lignin Supported Zr-La Dual-Metal Hydroxide for Rapid Separation and Highly Efficient Sequestration of Phosphate
Source: Molecules. 2023 Mar 24;28(7):2923. doi: 10.3390/molecules28072923 (PMC10095728; doi:10.3390/molecules28072923)
Supplement: Supplementary file 1 [file molecules-28-02923-s001.zip]

Archive with 1 entries (1 files):
- molecules-2279771-supplementary.pdf
